# Supplementary material for: The Role of Peptides in Nutrition: Insights into Metabolic, Musculoskeletal, and Behavioral Health: A Systematic Review
Source: Int J Mol Sci. 2025 Jun 24;26(13):6043. doi: 10.3390/ijms26136043 (PMC12249546; doi:10.3390/ijms26136043)
Supplement: Supplementary file 1 [file ijms-26-06043-s001.zip]

Archive with 2 entries (2 files):
- Table S1. CHECKLIST - Copy.pdf
- Table S2. PRISMA Abstract.pdf
